# Supplementary material for: Activation-inducible CAR expression enables precise control over engineered CAR T cell function
Source: Commun Biol. 2023 Jun 5;6:604. doi: 10.1038/s42003-023-04978-w (PMC10241805; doi:10.1038/s42003-023-04978-w)
Supplement: Supplementary file 4 — Supplementary Data 1 [file 42003_2023_4978_MOESM4_ESM.xlsx]

## Sheet: Figure 1b
	CD25									CD69									PD1									TIGIT									TIM3
0	43.6			1.9			2.59			27			12.5			21.6			9.77			2.15			0.71			33.9	33.3								1.7	2.3
1	97.1	97.6	95.4	96.3	97.1	93.5	96.5	96	96.8	83.1	84.1	90.4	84.9	84.2	90.4	93	92.7	94.3	63.5	62.7	61.5	60.2	63.6	42.7	48	47.1	39.8	37.6	37.1								1.5	2
2	95.7	96.9	95	94	97.3	98.4	95.9	95.3	93.1	82	70.9	76.5	73.5	90	77.6	87.8	86.6	89.2	76.2	64.2	61.2	77.2	81.1	79.1	81.4	81.7	78.7	33.4	33.9								6.7	6.98
3	95.8	96.6	96.5	99	99.6	99.7	98.9	98.8	99.2	68.5	60.6	61.7	83.6	81.5	84.4	87.7	82.7	84.3	60.4	52.6	51.8	81	75.9	74.3	75.4	67.9	68.8	39.1	31.5								17.7	14.5
4	90.2	90.3	93.9	99.4	99.1	90	97.8	98.5	98.4	20.5	25.3	35.1	39.8	39.3	52.7	40	35.4	44.4	26.6	26.9	40.8	51.4	50.4	43.3	49.1	43.5	45	18.2	16.7	14.6	13						5.23	3.04
6	66.9	55.8	58.3	92.2	87.9	87.1	88.2	77.4	76.7	14.4	8.8	11.7	21	33.2	25.1	18.2	38.6	22.8	12.6	6.88	8.86	29.1	33.3	31.4	14.4	14	15.1	16.8	18								7.78	9.24	6.62	8.69
7	72.3	90.9	88.8	99.5	99.5	99.4	99.4	98.5	97.8	91.1	97.8	99.1	99.1	98.4	97.9	98.1	98.6	98.5	61.2	59	38.3	85.1	79.2	73.2	72	51.5	50.8	22.1	29.3								39.4	20.7
8	92.5	95.6	78.8	99.8	99.9	99.9	99.5	99.3	99.1	82.1	77.3	79.9	90.6	87.6	83.5	70.3	75	65	70	69.4	41.8	90.7	84	83.6	77.2	67.7	70.3	18	38.1								30.1	11
9	97.8	97.2	96.6	91.6	74.7	75.4	99.4	99.4	99	35.6	22.9	23.1	69.8	81.5	73.6	49.2	54.3	46.7	53.7	43	39.2	42.5	51.1	47.4	49.5	47.1	42.9	40	39.2	31.9	32.2						21.4	20.6	15.1	15.6
10	98.9	97.9	97.4	99.6	99.8	99.7	98.9	99.2	98.8	38.6	14.3	15.4	68.8	53.4	48.1	29.2	30.7	28.1	13.7	5.37	5	36	28.3	25.4	15	13.6	15.3	23.9	25	21.1	19.3						14.6	14.1	12.2	12.3

## Sheet: Figure 1d
PD1 KO/CAR KI rested			PD1 KO/CAR KI restim			TRAC KO/CAR KI rested			TRAC KO/CAR KI restim			LV ctrl rested			LV ctrl restim
1.16319	1.6945	1.87666	2.59772	2.5351	2.62049	1.32776	1.76589	1.75251	1.21572	1.78428	2.13378	1.02198	1.03148		1.03297	1.02407

## Sheet: Figure 1e
	N control			PD1 KO			PD1 KO CAR KI			JCAR 17 control
pre expansion	0			0			0			0
1st stim	0			0.24	1.73	1.95	60.88	18.4	65.61	14	36.26	14.56
2nd stim	1.22			4	0.21	4	140.39	49.85	150	81	65.19	78

## Sheet: Figure 1f
CD69+CD25+	PD1 KI ctrl				PD1 KI exp				PD1 KI LCL
d0		0.29		0.2		0.29		0.2		0.29		0.2
d2	0.27	0.64	0.32	0.34	79.3	80.4	81.2	79.6	72.4	70.7	55.4	58.7
d6	6.57	6.56	10.6		7.43	6.99	7.31	10	77.5	75	77.6	78.2
d9	7.75	7.58	10.9	9.06	7.1	6.42	7.91	7.42	7.94	6.89	8.26	6.07
CAR	PD1 KI ctrl				PD1 KI exp				PD1 KI LCL
d0		46		38.7		46		38.7		46		38.7
d2	45.1	46.6	38.2	37.9	81.1	80.8	79.1	80.2	43.8	39.1	29.5	29.2
d6		47		36.1	50.4	50.8	46.7	41.6	79.7	79.4	79.7	79.3
d9	47.8	47.6	41.4	40.2	55.2	57	46.9	47.5	86	86.1	86.2	86.7
CD69+CD325+	LV ctrl				LV exp				LV LCL
d0		0.67				0.67				0.67
d2	2.71	3.14			71	76.7			80.9	78.8
d6	22.3	22.4			4.71	16.9			87.6	93.5
d9	15.7	7.34			4.46	2.65			24.6	0.24
CAR	LV ctrl				LV exp				LV LCL
d0		70.5				70.5				70.5
d2	66.9	66.8			75.4	69.1			44.4	49
d6	66.1	66.9			73.5	72.1			89.9	88.5
d9	73.7	73.8			79.1	77			93.3	92

## Sheet: Figure 2a
time [h]	control	TRAC KO	TRAC CAR	TRAC MiniCAR	CD3e KO	CD3e MiniCAR	CD3e CAR	CD3e CAR stop	PD1 KO	PD1 KO CAR KI -	PD1 KO CAR KI +	LV control
0	1	1	1	1	1	1	1	1	1	1	1	1
0.5	1.1845	1.1521	1.1216	1.1862	1.1394	1.1499	1.1216	1.1376	1.1701	1.1057	1.1328	1.1199
1	1.1069	1.0974	1.1347	1.2967	1.0895	1.215	1.0857	1.1188	1.099	1.0883	1.1788	1.1569
1.5	1.0536	1.0421	1.0138	1.04	1.0465	1.0131	0.8571	0.9025	1.0371	0.9961	0.9276	0.9396
2	1.0336	1.0295	0.8843	0.9559	1.0316	0.9035	0.7373	0.7797	1.0153	0.9394	0.7418	0.7977
2.5	1.0522	1.0397	0.7853	0.9255	1.0397	0.8502	0.6624	0.706	1.0218	0.9062	0.617	0.7386
3	1.072	1.0757	0.7162	0.9039	1.0608	0.8091	0.62	0.6492	1.0347	0.8746	0.4945	0.6755
3.5	1.0974	1.0926	0.6588	0.8704	1.0831	0.7751	0.5916	0.6043	1.0621	0.8317	0.392	0.5911
4	1.1235	1.124	0.6109	0.8493	1.1092	0.7463	0.562	0.5634	1.0851	0.7855	0.3204	0.5053
4.5	1.1484	1.1468	0.5696	0.8268	1.1354	0.725	0.5374	0.5253	1.1106	0.745	0.2789	0.421
5	1.1631	1.182	0.5368	0.8113	1.1667	0.7077	0.5144	0.4923	1.1351	0.7014	0.2554	0.3467
5.5	1.1851	1.2178	0.5104	0.8006	1.1913	0.6987	0.4944	0.4663	1.159	0.6577	0.2418	0.282
6	1.2051	1.2501	0.4833	0.7885	1.2151	0.6897	0.4764	0.4434	1.1727	0.6145	0.2351	0.2326
6.5	1.2293	1.2862	0.4628	0.7748	1.2375	0.6817	0.4614	0.4226	1.1893	0.5717	0.2303	0.1944
7	1.2595	1.3178	0.4459	0.7662	1.2616	0.6763	0.4497	0.4086	1.2095	0.5351	0.2284	0.1648
7.5	1.2883	1.3522	0.4315	0.7619	1.2874	0.671	0.4442	0.3982	1.2326	0.5017	0.2267	0.1445
8	1.3275	1.3892	0.419	0.7558	1.3196	0.6708	0.4377	0.3924	1.2553	0.4749	0.2239	0.1291
8.5	1.3705	1.4312	0.411	0.752	1.3496	0.6651	0.4365	0.3865	1.2777	0.4524	0.2243	0.1184
9	1.4181	1.4862	0.4063	0.7451	1.3794	0.6656	0.4381	0.3832	1.3047	0.4277	0.2243	0.1096
9.5	1.4767	1.5349	0.403	0.7447	1.412	0.6634	0.4413	0.3805	1.3357	0.4134	0.2228	0.1034
10	1.5288	1.5862	0.4028	0.7428	1.4504	0.6617	0.4459	0.3805	1.3735	0.3973	0.2219	0.0998
10.5	1.5905	1.6493	0.405	0.7441	1.4929	0.6627	0.4529	0.3787	1.4058	0.3864	0.2213	0.0973
11	1.6504	1.7145	0.4032	0.7441	1.534	0.6624	0.4615	0.3812	1.4433	0.3769	0.2198	0.0958
11.5	1.7142	1.7754	0.4051	0.7456	1.5782	0.668	0.4704	0.3835	1.4769	0.3686	0.2186	0.0948
12	1.7718	1.8322	0.4076	0.7456	1.6178	0.6694	0.4793	0.3873	1.5096	0.3587	0.2181	0.0946
12.5	1.8305	1.8969	0.4114	0.745	1.6612	0.6708	0.4916	0.3912	1.5491	0.3537	0.2162	0.0935
13	1.8881	1.9517	0.4146	0.7487	1.7022	0.6734	0.5038	0.396	1.5833	0.3475	0.2153	0.0945
13.5	1.9517	2.0122	0.4223	0.7503	1.7451	0.6755	0.515	0.4017	1.6193	0.3446	0.2133	0.0947
14	2.01	2.0745	0.425	0.749	1.7832	0.6788	0.5271	0.4077	1.6546	0.3413	0.2135	0.0946
14.5	2.0676	2.15	0.4308	0.751	1.825	0.682	0.5382	0.4146	1.6826	0.3384	0.2123	0.095
15	2.1225	2.2225	0.4336	0.7521	1.8568	0.6867	0.5483	0.4225	1.7229	0.3369	0.2119	0.0952
15.5	2.184	2.2814	0.4383	0.7529	1.8958	0.6922	0.5643	0.4283	1.7559	0.3336	0.2086	0.0953
16	2.249	2.3543	0.4477	0.7542	1.9307	0.6986	0.5767	0.4344	1.7989	0.3313	0.2084	0.0951
16.5	2.3138	2.416	0.4558	0.7564	1.9729	0.7054	0.5935	0.4412	1.8341	0.3309	0.2071	0.0964
17	2.3712	2.4718	0.4639	0.7571	2.0218	0.7105	0.6069	0.4501	1.8745	0.3289	0.2057	0.0968
17.5	2.4348	2.5314	0.469	0.7602	2.0572	0.7129	0.6212	0.457	1.9117	0.3269	0.2058	0.0957
18	2.4854	2.5852	0.4779	0.7636	2.0972	0.717	0.6344	0.4649	1.9493	0.3256	0.2036	0.096
18.5	2.5348	2.6556	0.4827	0.7641	2.1412	0.7268	0.6476	0.4739	1.9844	0.3256	0.2029	0.0961
19	2.581	2.7033	0.4896	0.766	2.1836	0.7329	0.6596	0.4792	2.0187	0.325	0.2016	0.0955
19.5	2.6272	2.7496	0.4955	0.7679	2.2237	0.7394	0.6736	0.4868	2.0529	0.3235	0.2021	0.0971
20	2.6836	2.8104	0.5014	0.771	2.2529	0.744	0.6882	0.4955	2.0872	0.324	0.2001	0.0968
20.5	2.7387	2.8524	0.506	0.7715	2.2887	0.7515	0.697	0.5016	2.1154	0.3244	0.1996	0.0958
21	2.7956	2.8901	0.5111	0.775	2.3151	0.7587	0.7104	0.5097	2.1407	0.324	0.2003	0.0968
21.5	2.8497	2.927	0.5184	0.776	2.355	0.7663	0.7229	0.5167	2.1687	0.3248	0.1994	0.0969
22	2.9004	2.9742	0.5267	0.78	2.3935	0.7738	0.7331	0.5244	2.202	0.3251	0.1978	0.0971
22.5	2.9424	3.0153	0.5329	0.7843	2.4159	0.7793	0.7436	0.5307	2.2328	0.3245	0.1979	0.0976
23	2.9862	3.0762	0.5335	0.7877	2.4427	0.7869	0.7576	0.537	2.2588	0.3253	0.1961	0.0968
23.5	3.0397	3.1218	0.5416	0.792	2.4688	0.7936	0.7721	0.546	2.2806	0.3257	0.1955	0.0967
24	3.0898	3.1627	0.5458	0.792	2.4923	0.8004	0.7825	0.5528	2.3016	0.3257	0.1954	0.0962
24.5	3.132	3.2063	0.552	0.7946	2.5193	0.8054	0.7966	0.5583	2.3273	0.3266	0.1947	0.0966
25	3.1628	3.2473	0.5574	0.7983	2.5464	0.8141	0.807	0.567	2.3624	0.3266	0.1937	0.0967
25.5	3.2009	3.2819	0.5632	0.7996	2.5664	0.8202	0.8207	0.5722	2.3835	0.3267	0.1923	0.0967
26	3.2598	3.3269	0.5707	0.803	2.5892	0.8301	0.8349	0.5821	2.4023	0.3273	0.1931	0.097

## Sheet: Figure 2c
	MiniCAR				MiniCAR full				PD1 KO/CAR KI				Whole blood CARs				JCAR17
7	67.7	92.2	53.1	49	41.2	38.7	23.2	41.5	45	42.7	50.8	56.2	68.9	75.6	76.9	72.5	79	80.9	80.8	79.9
14	20.1	28	24	12.6	18.8	19.1	14	37.3	64.4	0	20.5	11.5	82.8	71.1	80.8	75.6	77.4	75.9	72.9	99.1
17		16.7	15.2				2.06		74.4	3.23	14.3							73.1
21		18.4	10.9						49.4	12.2	9.7	11	73.7	57.7	68	70.8	72.7	69	74.1	82.6
28		7.91							54.5	13.6	11.4	20	67	35.1	58.9	46.1	66.5	64.6	78.4	79.4
35									35.7	8.37	6.52	8.11	49.1	31.7	61.1	50.2	59.5	54.6	68.7	78.6
38									20.8	0.96	7.45	8.7				52.9	66.9	62.9	61.7	63.7
42										8.74	6.74	6.25	30	33	56.3	38.4	75.9	68.4	66	59.7
49										3.06		1.66	28.8	22.7	50	35.1	78.6	69.3	44.8

## Sheet: Figure 2d
PD1 KO/CAR KI		LV ctrl
-5.3	-6.5	19.1	14.7

## Sheet: Suppl Fig 1d
Day post CAR T cell injection	PBS ctrl (Raji)				CD69 KO/KI
-1		4190	10600	5830	7290	10900	6100	7350
7		7920000	11300000	4720000	1630000	2400000	1180000	1480000
14			61400000	25500000	3140000	2700000	1100000	1070000
21					72300	1600000	1570000	1380000
28

## Sheet: Suppl Fig 1e
Day post CAR T cell injection	PBS ctrl				CD69 KO/KI
7			0.57	0.43	1.03	0	0.74	1.14
14					6.42	7.67	3.98	3.07
21					6.65	13.7	4.76	5.81
27
